# Supplementary material for: Work Task Association with Lead Urine and Blood Concentrations in Informal Electronic Waste Recyclers in Thailand and Chile
Source: Int J Environ Res Public Health. 2021 Oct 9;18(20):10580. doi: 10.3390/ijerph182010580 (PMC8535566; doi:10.3390/ijerph182010580)
Supplement: Supplementary file 1 [file ijerph-18-10580-s001.zip]

Archive with 1 entries (1 files):
- ijerph-1404506-supplementary.pdf
